# Supplementary material for: Saccharomyces boulardii in patients with severe acute pancreatitis: a single center, open-label randomized controlled trial
Source: Burns Trauma. 2026 Jan 16;14:tkag006. doi: 10.1093/burnst/tkag006 (PMC12919443; doi:10.1093/burnst/tkag006)
Supplement: supplementary-material_tkag006 [file supplementary-material_tkag006.zip]

Archive with 4 entries (4 files):
- Supplement Table S1.docx
- Supplement Table S2.docx
- Supplement Table S3.docx
- supplements_20260108_tkag006.pdf
